# Supplementary material for: Vascular Remodeling Is a Crucial Event in the Early Phase of Hepatocarcinogenesis in Rodent Models for Liver Tumorigenesis
Source: Cells. 2022 Jul 6;11(14):2129. doi: 10.3390/cells11142129 (PMC9320355; doi:10.3390/cells11142129)
Supplement: Supplementary file 1 [file cells-11-02129-s001.zip]

Archive with 1 entries (1 files):
- cells-1767626-supplementary.pdf
